# Supplementary material for: Advancing Stable Isotope Analysis with Orbitrap-MS for Fatty Acid Methyl Esters and Complex Lipid Matrices
Source: J Am Soc Mass Spectrom. 2025 Jun 17;36(7):1527–35. doi: 10.1021/jasms.5c00092 (PMC12339014; doi:10.1021/jasms.5c00092)
Supplement: Supplementary file 2 [file js5c00092_si_002.zip]

Archive with 98 entries (95 files):
- reports by IsotoPy Software/
- __MACOSX/._reports by IsotoPy Software
- reports by IsotoPy Software/.DS_Store
- __MACOSX/reports by IsotoPy Software/._.DS_Store
- reports by IsotoPy Software/butters/
- __MACOSX/reports by IsotoPy Software/._butters
- reports by IsotoPy Software/standards/
- __MACOSX/reports by IsotoPy Software/._standards
- reports by IsotoPy Software/butters/Cocoa_rep3.pdf
- __MACOSX/reports by IsotoPy Software/butters/._Cocoa_rep3.pdf
- reports by IsotoPy Software/butters/Cupuac╠ou_rep3.pdf
- __MACOSX/reports by IsotoPy Software/butters/._Cupuac╠ou_rep3.pdf
- reports by IsotoPy Software/butters/Cupuac╠ou_rep2.pdf
- __MACOSX/reports by IsotoPy Software/butters/._Cupuac╠ou_rep2.pdf
- reports by IsotoPy Software/butters/Cocoa_rep2.pdf
- __MACOSX/reports by IsotoPy Software/butters/._Cocoa_rep2.pdf
- reports by IsotoPy Software/butters/Cupuac╠ou_rep1.pdf
- __MACOSX/reports by IsotoPy Software/butters/._Cupuac╠ou_rep1.pdf
- reports by IsotoPy Software/butters/Cocoa_rep1.pdf
- __MACOSX/reports by IsotoPy Software/butters/._Cocoa_rep1.pdf
- reports by IsotoPy Software/butters/Shea_rep1.pdf
- __MACOSX/reports by IsotoPy Software/butters/._Shea_rep1.pdf
- reports by IsotoPy Software/butters/Shea_rep2.pdf
- __MACOSX/reports by IsotoPy Software/butters/._Shea_rep2.pdf
- reports by IsotoPy Software/butters/Shea_rep3.pdf
- __MACOSX/reports by IsotoPy Software/butters/._Shea_rep3.pdf
- reports by IsotoPy Software/standards/Na+Standard4_FI.pdf
- __MACOSX/reports by IsotoPy Software/standards/._Na+Standard4_FI.pdf
- reports by IsotoPy Software/standards/Na+Standard8_FI.pdf
- __MACOSX/reports by IsotoPy Software/standards/._Na+Standard8_FI.pdf
- reports by IsotoPy Software/standards/Na+Standard3_DI.pdf
- __MACOSX/reports by IsotoPy Software/standards/._Na+Standard3_DI.pdf
- reports by IsotoPy Software/standards/H+Standard1_FI.pdf
- __MACOSX/reports by IsotoPy Software/standards/._H+Standard1_FI.pdf
- reports by IsotoPy Software/standards/H+Standard6_DI.pdf
- __MACOSX/reports by IsotoPy Software/standards/._H+Standard6_DI.pdf
- reports by IsotoPy Software/standards/H+Standard3_FI.pdf
- __MACOSX/reports by IsotoPy Software/standards/._H+Standard3_FI.pdf
- reports by IsotoPy Software/standards/H+Standard4_DI.pdf
- __MACOSX/reports by IsotoPy Software/standards/._H+Standard4_DI.pdf
- reports by IsotoPy Software/standards/H+Standard8_DI.pdf
- __MACOSX/reports by IsotoPy Software/standards/._H+Standard8_DI.pdf
- reports by IsotoPy Software/standards/Na+Standard6_FI.pdf
- __MACOSX/reports by IsotoPy Software/standards/._Na+Standard6_FI.pdf
- reports by IsotoPy Software/standards/Na+Standard1_DI.pdf
- __MACOSX/reports by IsotoPy Software/standards/._Na+Standard1_DI.pdf
- reports by IsotoPy Software/standards/H+Standard7_FI.pdf
- __MACOSX/reports by IsotoPy Software/standards/._H+Standard7_FI.pdf
- reports by IsotoPy Software/standards/Na+Standard9_DI.pdf
- __MACOSX/reports by IsotoPy Software/standards/._Na+Standard9_DI.pdf
- reports by IsotoPy Software/standards/Na+Standard5_DI.pdf
- __MACOSX/reports by IsotoPy Software/standards/._Na+Standard5_DI.pdf
- reports by IsotoPy Software/standards/Na+Standard2_FI.pdf
- __MACOSX/reports by IsotoPy Software/standards/._Na+Standard2_FI.pdf
- reports by IsotoPy Software/standards/Na+Standard7_DI.pdf
- __MACOSX/reports by IsotoPy Software/standards/._Na+Standard7_DI.pdf
- reports by IsotoPy Software/standards/H+Standard2_DI.pdf
- __MACOSX/reports by IsotoPy Software/standards/._H+Standard2_DI.pdf
- reports by IsotoPy Software/standards/H+Standard9_FI.pdf
- __MACOSX/reports by IsotoPy Software/standards/._H+Standard9_FI.pdf
- reports by IsotoPy Software/standards/H+Standard5_FI.pdf
- __MACOSX/reports by IsotoPy Software/standards/._H+Standard5_FI.pdf
- reports by IsotoPy Software/standards/H+Standard7_DI.pdf
- __MACOSX/reports by IsotoPy Software/standards/._H+Standard7_DI.pdf
- reports by IsotoPy Software/standards/Na+Standard2_DI.pdf
- __MACOSX/reports by IsotoPy Software/standards/._Na+Standard2_DI.pdf
- reports by IsotoPy Software/standards/Na+Standard5_FI.pdf
- __MACOSX/reports by IsotoPy Software/standards/._Na+Standard5_FI.pdf
- reports by IsotoPy Software/standards/Na+Standard9_FI.pdf
- __MACOSX/reports by IsotoPy Software/standards/._Na+Standard9_FI.pdf
- reports by IsotoPy Software/standards/Na+Standard7_FI.pdf
- __MACOSX/reports by IsotoPy Software/standards/._Na+Standard7_FI.pdf
- reports by IsotoPy Software/standards/H+Standard5_DI.pdf
- __MACOSX/reports by IsotoPy Software/standards/._H+Standard5_DI.pdf
- reports by IsotoPy Software/standards/H+Standard9_DI.pdf
- __MACOSX/reports by IsotoPy Software/standards/._H+Standard9_DI.pdf
- reports by IsotoPy Software/standards/H+Standard2_FI.pdf
- __MACOSX/reports by IsotoPy Software/standards/._H+Standard2_FI.pdf
- reports by IsotoPy Software/standards/Na+Standard3_FI.pdf
- __MACOSX/reports by IsotoPy Software/standards/._Na+Standard3_FI.pdf
- reports by IsotoPy Software/standards/Na+Standard8_DI.pdf
- __MACOSX/reports by IsotoPy Software/standards/._Na+Standard8_DI.pdf
- reports by IsotoPy Software/standards/Na+Standard4_DI.pdf
- __MACOSX/reports by IsotoPy Software/standards/._Na+Standard4_DI.pdf
- reports by IsotoPy Software/standards/H+Standard6_FI.pdf
- __MACOSX/reports by IsotoPy Software/standards/._H+Standard6_FI.pdf
- reports by IsotoPy Software/standards/H+Standard1_DI.pdf
- __MACOSX/reports by IsotoPy Software/standards/._H+Standard1_DI.pdf
- reports by IsotoPy Software/standards/H+Standard8_FI.pdf
- __MACOSX/reports by IsotoPy Software/standards/._H+Standard8_FI.pdf
- reports by IsotoPy Software/standards/H+Standard4_FI.pdf
- __MACOSX/reports by IsotoPy Software/standards/._H+Standard4_FI.pdf
- reports by IsotoPy Software/standards/H+Standard3_DI.pdf
- __MACOSX/reports by IsotoPy Software/standards/._H+Standard3_DI.pdf
- reports by IsotoPy Software/standards/Na+Standard1_FI.pdf
- __MACOSX/reports by IsotoPy Software/standards/._Na+Standard1_FI.pdf
- reports by IsotoPy Software/standards/Na+Standard6_DI.pdf
- __MACOSX/reports by IsotoPy Software/standards/._Na+Standard6_DI.pdf
